# Supplementary material for: A high-throughput, flow cytometry approach to measure phase behavior and exchange in biomolecular condensates
Source: Nat Commun. 2026 Jan 15;17:1337. doi: 10.1038/s41467-025-68093-6 (PMC12873376; doi:10.1038/s41467-025-68093-6)
Supplement: Supplementary file 4 — Source data [file 41467_2025_68093_MOESM4_ESM.xlsx]

## Sheet: Fig. 2c-On Zenodo Reposoitory
	Fig. 2c data an FCS file uploaded on the Zenodo Reposoitory

## Sheet: Fig. 2d-On Zenodo Reposoitory
	Fig. 2d data an FCS file uploaded on the Zenodo Reposoitory

## Sheet: Fig. Fig. 2e and Fig 2g
	Protein + Buffer			Protein + PEG			Protein + PEG + 1,6-hex
mCherry-NPM1	3141	4479	4422	11392	10749	18662	967	1202	1208	YL-2
mCherry-DDX4	768	700	739	69166	69261	74948	1287	1930	1156	YL-2
mCherry-HP1a	792	941	738	14054	13348	9916	302	480	484	YL-2
EGFP-HMGB1	17251	15558	17226	39000	38796	52318	4650	3941	5134	BL-1

## Sheet: Fig. 3a
		[mCherry-NPM1] uM	OD600			Average	SD
		0	0.071	0.082	0.069	0.074	0.00571548
		0.1	0.132	0.077	0.039	0.0826667	0.0381779
		0.2	0.085	0.04	0.115	0.08	0.0308221
		0.5	0.081	0.1	0.122	0.101	0.0167531
		1	0.124	0.087	0.144	0.118333	0.0236126
		2	0.062	0.102	0.111	0.0916667	0.0212968
		5	0.143	0.162	0.154	0.153	0.00778888
		10	0.252	0.17	0.264	0.228667	0.0417719
		20	0.461	0.502	0.432	0.465	0.028717
		50	0.953	0.68	0.799	0.810667	0.111757
		100	1.512	1.524	1.332	1.456	0.087818
		200	1.901	2.003	2.001	1.96833	0.0476189
		500	2.685	2.833	2.798	2.772	0.0631559
		1000	3.113	3.102	3.096	3.10367	0.00703957

## Sheet: Fig. 3b
Software Version	1.04.11
Experiment File Path:
Plate Number	Plate 1
Date	2024-11-12
Time	10:41:07
Reader Type:	Synergy H1
Reader Serial Number:	2311100D
Reading Type	Reader
Procedure Details
Plate Type	Corning 384 well black clear bottom
Eject plate on completion
Start Kinetic	Runtime 0:30:00 (HH:MM:SS), Interval 0:00:05, 361 Reads
Read	Absorbance Endpoint
	A19..A21
	Wavelengths: 600
	Read Speed: Sweep, Delay: 0 msec, Measurements/Data Point: 1
End Kinetic
600
	Time	T° 600
0	00:00:00	24.2
5	00:00:05	24.2
10	00:00:10	24.2
15	00:00:15	24.2
20	00:00:20	24.2
25	00:00:25	24.2
30	00:00:30	24.2
35	00:00:35	24.2
40	00:00:40	24.2
45	00:00:45	24.2
50	00:00:50	24.2
55	00:00:55	24.2
60	00:01:00	24.2
65	00:01:05	24.2
70	00:01:10	24.2
75	00:01:15	24.2
80	00:01:20	24.2
85	00:01:25	24.2
90	00:01:30	24.2
95	00:01:35	24.2
100	00:01:40	24.2
105	00:01:45	24.2
110	00:01:50	24.2
115	00:01:55	24.2
120	00:02:00	24.2
125	00:02:05	24.2
130	00:02:10	24.2
135	00:02:15	24.2
140	00:02:20	24.2
145	00:02:25	24.2
150	00:02:30	24.2
155	00:02:35	24.2
160	00:02:40	24.2
165	00:02:45	24.2
170	00:02:50	24.2
175	00:02:55	24.2
180	00:03:00	24.2
185	00:03:05	24.2
190	00:03:10	24.2
195	00:03:15	24.2
200	00:03:20	24.2
205	00:03:25	24.2
210	00:03:30	24.2
215	00:03:35	24.2
220	00:03:40	24.2
225	00:03:45	24.2
230	00:03:50	24.2
235	00:03:55	24.2
240	00:04:00	24.2
245	00:04:05	24.2
250	00:04:10	24.2
255	00:04:15	24.2
260	00:04:20	24.2
265	00:04:25	24.2
270	00:04:30	24.2
275	00:04:35	24.2
280	00:04:40	24.2
285	00:04:45	24.2
290	00:04:50	24.2
295	00:04:55	24.2
300	00:05:00	24.2
305	00:05:05	24.2
310	00:05:10	24.2
315	00:05:15	24.2
320	00:05:20	24.2
325	00:05:25	24.2
330	00:05:30	24.2
335	00:05:35	24.2
340	00:05:40	24.2
345	00:05:45	24.2
350	00:05:50	24.2
355	00:05:55	24.2
360	00:06:00	24.2
365	00:06:05	24.2
370	00:06:10	24.2
375	00:06:15	24.2
380	00:06:20	24.3
385	00:06:25	24.2
390	00:06:30	24.3
395	00:06:35	24.3
400	00:06:40	24.3
405	00:06:45	24.3
410	00:06:50	24.3
415	00:06:55	24.3
420	00:07:00	24.3
425	00:07:05	24.3
430	00:07:10	24.3
435	00:07:15	24.3
440	00:07:20	24.3
445	00:07:25	24.3
450	00:07:30	24.3
455	00:07:35	24.3
460	00:07:40	24.3
465	00:07:45	24.3
470	00:07:50	24.3
475	00:07:55	24.3
480	00:08:00	24.3
485	00:08:05	24.3
490	00:08:10	24.3
495	00:08:15	24.3
500	00:08:20	24.3
505	00:08:25	24.3
510	00:08:30	24.3
515	00:08:35	24.3
520	00:08:40	24.3
525	00:08:45	24.3
530	00:08:50	24.3
535	00:08:55	24.3
540	00:09:00	24.3
545	00:09:05	24.3
550	00:09:10	24.3
555	00:09:15	24.3
560	00:09:20	24.3
565	00:09:25	24.3
570	00:09:30	24.3
575	00:09:35	24.3
580	00:09:40	24.3
585	00:09:45	24.3
590	00:09:50	24.3
595	00:09:55	24.3
600	00:10:00	24.3
605	00:10:05	24.3
610	00:10:10	24.3
615	00:10:15	24.3
620	00:10:20	24.3
625	00:10:25	24.3
630	00:10:30	24.3
635	00:10:35	24.3
640	00:10:40	24.3
645	00:10:45	24.3
650	00:10:50	24.3
655	00:10:55	24.3
660	00:11:00	24.3
665	00:11:05	24.3
670	00:11:10	24.3
675	00:11:15	24.3
680	00:11:20	24.3
685	00:11:25	24.3
690	00:11:30	24.3
695	00:11:35	24.3
700	00:11:40	24.3
705	00:11:45	24.3
710	00:11:50	24.3
715	00:11:55	24.3
720	00:12:00	24.3
725	00:12:05	24.3
730	00:12:10	24.3
735	00:12:15	24.4
740	00:12:20	24.4
745	00:12:25	24.4
750	00:12:30	24.4
755	00:12:35	24.4
760	00:12:40	24.4
765	00:12:45	24.4
770	00:12:50	24.4
775	00:12:55	24.4
780	00:13:00	24.4
785	00:13:05	24.4
790	00:13:10	24.4
795	00:13:15	24.4
800	00:13:20	24.4
805	00:13:25	24.4
810	00:13:30	24.4
815	00:13:35	24.4
820	00:13:40	24.4
825	00:13:45	24.4
830	00:13:50	24.4
835	00:13:55	24.4
840	00:14:00	24.4
845	00:14:05	24.4
850	00:14:10	24.4
855	00:14:15	24.4
860	00:14:20	24.4
865	00:14:25	24.4
870	00:14:30	24.4
875	00:14:35	24.4
880	00:14:40	24.4
885	00:14:45	24.4
890	00:14:50	24.4
895	00:14:55	24.4
900	00:15:00	24.4
905	00:15:05	24.4
910	00:15:10	24.4
915	00:15:15	24.4
920	00:15:20	24.4
925	00:15:25	24.4
930	00:15:30	24.4
935	00:15:35	24.4
940	00:15:40	24.4
945	00:15:45	24.4
950	00:15:50	24.4
955	00:15:55	24.4
960	00:16:00	24.4
965	00:16:05	24.4
970	00:16:10	24.4
975	00:16:15	24.4
980	00:16:20	24.4
985	00:16:25	24.4
990	00:16:30	24.4
995	00:16:35	24.4
1000	00:16:40	24.4
1005	00:16:45	24.4
1010	00:16:50	24.4
1015	00:16:55	24.4
1020	00:17:00	24.4
1025	00:17:05	24.4
1030	00:17:10	24.4
1035	00:17:15	24.4
1040	00:17:20	24.4
1045	00:17:25	24.4
1050	00:17:30	24.4
1055	00:17:35	24.4
1060	00:17:40	24.4
1065	00:17:45	24.4
1070	00:17:50	24.4
1075	00:17:55	24.4
1080	00:18:00	24.4
1085	00:18:05	24.4
1090	00:18:10	24.5
1095	00:18:15	24.5
1100	00:18:20	24.5
1105	00:18:25	24.5
1110	00:18:30	24.5
1115	00:18:35	24.5
1120	00:18:40	24.5
1125	00:18:45	24.5
1130	00:18:50	24.5
1135	00:18:55	24.5
1140	00:19:00	24.5
1145	00:19:05	24.5
1150	00:19:10	24.5
1155	00:19:15	24.5
1160	00:19:20	24.5
1165	00:19:25	24.5
1170	00:19:30	24.5
1175	00:19:35	24.5
1180	00:19:40	24.5
1185	00:19:45	24.5
1190	00:19:50	24.5
1195	00:19:55	24.5
1200	00:20:00	24.5
1205	00:20:05	24.5
1210	00:20:10	24.5
1215	00:20:15	24.5
1220	00:20:20	24.5
1225	00:20:25	24.5
1230	00:20:30	24.5
1235	00:20:35	24.5
1240	00:20:40	24.5
1245	00:20:45	24.5
1250	00:20:50	24.5
1255	00:20:55	24.5
1260	00:21:00	24.5
1265	00:21:05	24.5
1270	00:21:10	24.5
1275	00:21:15	24.5
1280	00:21:20	24.5
1285	00:21:25	24.5
1290	00:21:30	24.5
1295	00:21:35	24.5
1300	00:21:40	24.5
1305	00:21:45	24.5
1310	00:21:50	24.5
1315	00:21:55	24.5
1320	00:22:00	24.5
1325	00:22:05	24.5
1330	00:22:10	24.5
1335	00:22:15	24.5
1340	00:22:20	24.5
1345	00:22:25	24.5
1350	00:22:30	24.5
1355	00:22:35	24.5
1360	00:22:40	24.5
1365	00:22:45	24.5
1370	00:22:50	24.5
1375	00:22:55	24.5
1380	00:23:00	24.5
1385	00:23:05	24.5
1390	00:23:10	24.5
1395	00:23:15	24.5
1400	00:23:20	24.5
1405	00:23:25	24.5
1410	00:23:30	24.5
1415	00:23:35	24.5
1420	00:23:40	24.5
1425	00:23:45	24.5
1430	00:23:50	24.5
1435	00:23:55	24.5
1440	00:24:00	24.5
1445	00:24:05	24.5
1450	00:24:10	24.5
1455	00:24:15	24.5
1460	00:24:20	24.5
1465	00:24:25	24.5
1470	00:24:30	24.5
1475	00:24:35	24.6
1480	00:24:40	24.6
1485	00:24:45	24.6
1490	00:24:50	24.6
1495	00:24:55	24.6
1500	00:25:00	24.6
1505	00:25:05	24.6
1510	00:25:10	24.6
1515	00:25:15	24.6
1520	00:25:20	24.6
1525	00:25:25	24.6
1530	00:25:30	24.6
1535	00:25:35	24.6
1540	00:25:40	24.6
1545	00:25:45	24.6
1550	00:25:50	24.6
1555	00:25:55	24.6
1560	00:26:00	24.6
1565	00:26:05	24.6
1570	00:26:10	24.6
1575	00:26:15	24.6
1580	00:26:20	24.6
1585	00:26:25	24.6
1590	00:26:30	24.6
1595	00:26:35	24.6
1600	00:26:40	24.6
1605	00:26:45	24.6
1610	00:26:50	24.6
1615	00:26:55	24.6
1620	00:27:00	24.6
1625	00:27:05	24.6
1630	00:27:10	24.6
1635	00:27:15	24.6
1640	00:27:20	24.6
1645	00:27:25	24.6
1650	00:27:30	24.6
1655	00:27:35	24.6
1660	00:27:40	24.6
1665	00:27:45	24.6
1670	00:27:50	24.6
1675	00:27:55	24.6
1680	00:28:00	24.6
1685	00:28:05	24.6
1690	00:28:10	24.6
1695	00:28:15	24.6
1700	00:28:20	24.6
1705	00:28:25	24.6
1710	00:28:30	24.6
1715	00:28:35	24.6
1720	00:28:40	24.6
1725	00:28:45	24.6
1730	00:28:50	24.6
1735	00:28:55	24.6
1740	00:29:00	24.6
1745	00:29:05	24.6
1750	00:29:10	24.6
1755	00:29:15	24.6
1760	00:29:20	24.6
1765	00:29:25	24.6
1770	00:29:30	24.6
1775	00:29:35	24.6
1780	00:29:40	24.6
1785	00:29:45	24.6
1790	00:29:50	24.6
1795	00:29:55	24.6
1800	00:30:00	24.6
600
	Time	T° 600
	00:00:00	24.2
	00:00:05	24.2
	00:00:10	24.2
	00:00:15	24.2
	00:00:20	24.2
	00:00:25	24.2
	00:00:30	24.2
	00:00:35	24.2
	00:00:40	24.2
	00:00:45	24.2
	00:00:50	24.2
	00:00:55	24.2
	00:01:00	24.2
	00:01:05	24.2
	00:01:10	24.2
	00:01:15	24.2
	00:01:20	24.2
	00:01:25	24.2
	00:01:30	24.2
	00:01:35	24.2
	00:01:40	24.2
	00:01:45	24.2
	00:01:50	24.2
	00:01:55	24.2
	00:02:00	24.2
	00:02:05	24.2
	00:02:10	24.2
	00:02:15	24.2
	00:02:20	24.2
	00:02:25	24.2
	00:02:30	24.2
	00:02:35	24.2
	00:02:40	24.2
	00:02:45	24.2
	00:02:50	24.2
	00:02:55	24.2
	00:03:00	24.2
	00:03:05	24.2
	00:03:10	24.2
	00:03:15	24.2
	00:03:20	24.2
	00:03:25	24.2
	00:03:30	24.2
	00:03:35	24.2
	00:03:40	24.2
	00:03:45	24.2
	00:03:50	24.2
	00:03:55	24.2
	00:04:00	24.2
	00:04:05	24.2
	00:04:10	24.2
	00:04:15	24.2
	00:04:20	24.2
	00:04:25	24.2
	00:04:30	24.2
	00:04:35	24.2
	00:04:40	24.2
	00:04:45	24.2
	00:04:50	24.2
	00:04:55	24.2
	00:05:00	24.2
	00:05:05	24.2
	00:05:10	24.2
	00:05:15	24.2
	00:05:20	24.2
	00:05:25	24.2
	00:05:30	24.2
	00:05:35	24.2
	00:05:40	24.2
	00:05:45	24.2
	00:05:50	24.2
	00:05:55	24.2
	00:06:00	24.2
	00:06:05	24.2
	00:06:10	24.2
	00:06:15	24.2
	00:06:20	24.3
	00:06:25	24.2
	00:06:30	24.3
	00:06:35	24.3
	00:06:40	24.3
	00:06:45	24.3
	00:06:50	24.3
	00:06:55	24.3
	00:07:00	24.3
	00:07:05	24.3
	00:07:10	24.3
	00:07:15	24.3
	00:07:20	24.3
	00:07:25	24.3
	00:07:30	24.3
	00:07:35	24.3
	00:07:40	24.3
	00:07:45	24.3
	00:07:50	24.3
	00:07:55	24.3
	00:08:00	24.3
	00:08:05	24.3
	00:08:10	24.3
	00:08:15	24.3
	00:08:20	24.3
	00:08:25	24.3
	00:08:30	24.3
	00:08:35	24.3
	00:08:40	24.3
	00:08:45	24.3
	00:08:50	24.3
	00:08:55	24.3
	00:09:00	24.3
	00:09:05	24.3
	00:09:10	24.3
	00:09:15	24.3
	00:09:20	24.3
	00:09:25	24.3
	00:09:30	24.3
	00:09:35	24.3
	00:09:40	24.3
	00:09:45	24.3
	00:09:50	24.3
	00:09:55	24.3
	00:10:00	24.3
	00:10:05	24.3
	00:10:10	24.3
	00:10:15	24.3
	00:10:20	24.3
	00:10:25	24.3
	00:10:30	24.3
	00:10:35	24.3
	00:10:40	24.3
	00:10:45	24.3
	00:10:50	24.3
	00:10:55	24.3
	00:11:00	24.3
	00:11:05	24.3
	00:11:10	24.3
	00:11:15	24.3
	00:11:20	24.3
	00:11:25	24.3
	00:11:30	24.3
	00:11:35	24.3
	00:11:40	24.3
	00:11:45	24.3
	00:11:50	24.3
	00:11:55	24.3
	00:12:00	24.3
	00:12:05	24.3
	00:12:10	24.3
	00:12:15	24.4
	00:12:20	24.4
	00:12:25	24.4
	00:12:30	24.4
	00:12:35	24.4
	00:12:40	24.4
	00:12:45	24.4
	00:12:50	24.4
	00:12:55	24.4
	00:13:00	24.4
	00:13:05	24.4
	00:13:10	24.4
	00:13:15	24.4
	00:13:20	24.4
	00:13:25	24.4
	00:13:30	24.4
	00:13:35	24.4
	00:13:40	24.4
	00:13:45	24.4
	00:13:50	24.4
	00:13:55	24.4
	00:14:00	24.4
	00:14:05	24.4
	00:14:10	24.4
	00:14:15	24.4
	00:14:20	24.4
	00:14:25	24.4
	00:14:30	24.4
	00:14:35	24.4
	00:14:40	24.4
	00:14:45	24.4
	00:14:50	24.4
	00:14:55	24.4
	00:15:00	24.4
	00:15:05	24.4
	00:15:10	24.4
	00:15:15	24.4
	00:15:20	24.4
	00:15:25	24.4
	00:15:30	24.4
	00:15:35	24.4
	00:15:40	24.4
	00:15:45	24.4
	00:15:50	24.4
	00:15:55	24.4
	00:16:00	24.4
	00:16:05	24.4
	00:16:10	24.4
	00:16:15	24.4
	00:16:20	24.4
	00:16:25	24.4
	00:16:30	24.4
	00:16:35	24.4
	00:16:40	24.4
	00:16:45	24.4
	00:16:50	24.4
	00:16:55	24.4
	00:17:00	24.4
	00:17:05	24.4
	00:17:10	24.4
	00:17:15	24.4
	00:17:20	24.4
	00:17:25	24.4
	00:17:30	24.4
	00:17:35	24.4
	00:17:40	24.4
	00:17:45	24.4
	00:17:50	24.4
	00:17:55	24.4
	00:18:00	24.4
	00:18:05	24.4
	00:18:10	24.5
	00:18:15	24.5
	00:18:20	24.5
	00:18:25	24.5
	00:18:30	24.5
	00:18:35	24.5
	00:18:40	24.5
	00:18:45	24.5
	00:18:50	24.5
	00:18:55	24.5
	00:19:00	24.5
	00:19:05	24.5
	00:19:10	24.5
	00:19:15	24.5
	00:19:20	24.5
	00:19:25	24.5
	00:19:30	24.5
	00:19:35	24.5
	00:19:40	24.5
	00:19:45	24.5
	00:19:50	24.5
	00:19:55	24.5
	00:20:00	24.5
	00:20:05	24.5
	00:20:10	24.5
	00:20:15	24.5
	00:20:20	24.5
	00:20:25	24.5
	00:20:30	24.5
	00:20:35	24.5
	00:20:40	24.5
	00:20:45	24.5
	00:20:50	24.5
	00:20:55	24.5
	00:21:00	24.5
	00:21:05	24.5
	00:21:10	24.5
	00:21:15	24.5
	00:21:20	24.5
	00:21:25	24.5
	00:21:30	24.5
	00:21:35	24.5
	00:21:40	24.5
	00:21:45	24.5
	00:21:50	24.5
	00:21:55	24.5
	00:22:00	24.5
	00:22:05	24.5
	00:22:10	24.5
	00:22:15	24.5
	00:22:20	24.5
	00:22:25	24.5
	00:22:30	24.5
	00:22:35	24.5
	00:22:40	24.5
	00:22:45	24.5
	00:22:50	24.5
	00:22:55	24.5
	00:23:00	24.5
	00:23:05	24.5
	00:23:10	24.5
	00:23:15	24.5
	00:23:20	24.5
	00:23:25	24.5
	00:23:30	24.5
	00:23:35	24.5
	00:23:40	24.5
	00:23:45	24.5
	00:23:50	24.5
	00:23:55	24.5
	00:24:00	24.5
	00:24:05	24.5
	00:24:10	24.5
	00:24:15	24.5
	00:24:20	24.5
	00:24:25	24.5
	00:24:30	24.5
	00:24:35	24.6
	00:24:40	24.6
	00:24:45	24.6
	00:24:50	24.6
	00:24:55	24.6
	00:25:00	24.6
	00:25:05	24.6
	00:25:10	24.6
	00:25:15	24.6
	00:25:20	24.6
	00:25:25	24.6
	00:25:30	24.6
	00:25:35	24.6
	00:25:40	24.6
	00:25:45	24.6
	00:25:50	24.6
	00:25:55	24.6
	00:26:00	24.6
	00:26:05	24.6
	00:26:10	24.6
	00:26:15	24.6
	00:26:20	24.6
	00:26:25	24.6
	00:26:30	24.6
	00:26:35	24.6
	00:26:40	24.6
	00:26:45	24.6
	00:26:50	24.6
	00:26:55	24.6
	00:27:00	24.6
	00:27:05	24.6
	00:27:10	24.6
	00:27:15	24.6
	00:27:20	24.6
	00:27:25	24.6
	00:27:30	24.6
	00:27:35	24.6
	00:27:40	24.6
	00:27:45	24.6
	00:27:50	24.6
	00:27:55	24.6
	00:28:00	24.6
	00:28:05	24.6
	00:28:10	24.6
	00:28:15	24.6
	00:28:20	24.6
	00:28:25	24.6
	00:28:30	24.6
	00:28:35	24.6
	00:28:40	24.6
	00:28:45	24.6
	00:28:50	24.6
	00:28:55	24.6
	00:29:00	24.6
	00:29:05	24.6
	00:29:10	24.6
	00:29:15	24.6
	00:29:20	24.6
	00:29:25	24.6
	00:29:30	24.6
	00:29:35	24.6
	00:29:40	24.6
	00:29:45	24.6
	00:29:50	24.6
	00:29:55	24.6
	00:30:00	24.6
600
	Time	T° 600
	00:00:00	24.2
	00:00:05	24.2
	00:00:10	24.2
	00:00:15	24.2
	00:00:20	24.2
	00:00:25	24.2
	00:00:30	24.2
	00:00:35	24.2
	00:00:40	24.2
	00:00:45	24.2
	00:00:50	24.2
	00:00:55	24.2
	00:01:00	24.2
	00:01:05	24.2
	00:01:10	24.2
	00:01:15	24.2
	00:01:20	24.2
	00:01:25	24.2
	00:01:30	24.2
	00:01:35	24.2
	00:01:40	24.2
	00:01:45	24.2
	00:01:50	24.2
	00:01:55	24.2
	00:02:00	24.2
	00:02:05	24.2
	00:02:10	24.2
	00:02:15	24.2
	00:02:20	24.2
	00:02:25	24.2
	00:02:30	24.2
	00:02:35	24.2
	00:02:40	24.2
	00:02:45	24.2
	00:02:50	24.2
	00:02:55	24.2
	00:03:00	24.2
	00:03:05	24.2
	00:03:10	24.2
	00:03:15	24.2
	00:03:20	24.2
	00:03:25	24.2
	00:03:30	24.2
	00:03:35	24.2
	00:03:40	24.2
	00:03:45	24.2
	00:03:50	24.2
	00:03:55	24.2
	00:04:00	24.2
	00:04:05	24.2
	00:04:10	24.2
	00:04:15	24.2
	00:04:20	24.2
	00:04:25	24.2
	00:04:30	24.2
	00:04:35	24.2
	00:04:40	24.2
	00:04:45	24.2
	00:04:50	24.2
	00:04:55	24.2
	00:05:00	24.2
	00:05:05	24.2
	00:05:10	24.2
	00:05:15	24.2
	00:05:20	24.2
	00:05:25	24.2
	00:05:30	24.2
	00:05:35	24.2
	00:05:40	24.2
	00:05:45	24.2
	00:05:50	24.2
	00:05:55	24.2
	00:06:00	24.2
	00:06:05	24.2
	00:06:10	24.2
	00:06:15	24.2
	00:06:20	24.3
	00:06:25	24.2
	00:06:30	24.3
	00:06:35	24.3
	00:06:40	24.3
	00:06:45	24.3
	00:06:50	24.3
	00:06:55	24.3
	00:07:00	24.3
	00:07:05	24.3
	00:07:10	24.3
	00:07:15	24.3
	00:07:20	24.3
	00:07:25	24.3
	00:07:30	24.3
	00:07:35	24.3
	00:07:40	24.3
	00:07:45	24.3
	00:07:50	24.3
	00:07:55	24.3
	00:08:00	24.3
	00:08:05	24.3
	00:08:10	24.3
	00:08:15	24.3
	00:08:20	24.3
	00:08:25	24.3
	00:08:30	24.3
	00:08:35	24.3
	00:08:40	24.3
	00:08:45	24.3
	00:08:50	24.3
	00:08:55	24.3
	00:09:00	24.3
	00:09:05	24.3
	00:09:10	24.3
	00:09:15	24.3
	00:09:20	24.3
	00:09:25	24.3
	00:09:30	24.3
	00:09:35	24.3
	00:09:40	24.3
	00:09:45	24.3
	00:09:50	24.3
	00:09:55	24.3
	00:10:00	24.3
	00:10:05	24.3
	00:10:10	24.3
	00:10:15	24.3
	00:10:20	24.3
	00:10:25	24.3
	00:10:30	24.3
	00:10:35	24.3
	00:10:40	24.3
	00:10:45	24.3
	00:10:50	24.3
	00:10:55	24.3
	00:11:00	24.3
	00:11:05	24.3
	00:11:10	24.3
	00:11:15	24.3
	00:11:20	24.3
	00:11:25	24.3
	00:11:30	24.3
	00:11:35	24.3
	00:11:40	24.3
	00:11:45	24.3
	00:11:50	24.3
	00:11:55	24.3
	00:12:00	24.3
	00:12:05	24.3
	00:12:10	24.3
	00:12:15	24.4
	00:12:20	24.4
	00:12:25	24.4
	00:12:30	24.4
	00:12:35	24.4
	00:12:40	24.4
	00:12:45	24.4
	00:12:50	24.4
	00:12:55	24.4
	00:13:00	24.4
	00:13:05	24.4
	00:13:10	24.4
	00:13:15	24.4
	00:13:20	24.4
	00:13:25	24.4
	00:13:30	24.4
	00:13:35	24.4
	00:13:40	24.4
	00:13:45	24.4
	00:13:50	24.4
	00:13:55	24.4
	00:14:00	24.4
	00:14:05	24.4
	00:14:10	24.4
	00:14:15	24.4
	00:14:20	24.4
	00:14:25	24.4
	00:14:30	24.4
	00:14:35	24.4
	00:14:40	24.4
	00:14:45	24.4
	00:14:50	24.4
	00:14:55	24.4
	00:15:00	24.4
	00:15:05	24.4
	00:15:10	24.4
	00:15:15	24.4
	00:15:20	24.4
	00:15:25	24.4
	00:15:30	24.4
	00:15:35	24.4
	00:15:40	24.4
	00:15:45	24.4
	00:15:50	24.4
	00:15:55	24.4
	00:16:00	24.4
	00:16:05	24.4
	00:16:10	24.4
	00:16:15	24.4
	00:16:20	24.4
	00:16:25	24.4
	00:16:30	24.4
	00:16:35	24.4
	00:16:40	24.4
	00:16:45	24.4
	00:16:50	24.4
	00:16:55	24.4
	00:17:00	24.4
	00:17:05	24.4
	00:17:10	24.4
	00:17:15	24.4
	00:17:20	24.4
	00:17:25	24.4
	00:17:30	24.4
	00:17:35	24.4
	00:17:40	24.4
	00:17:45	24.4
	00:17:50	24.4
	00:17:55	24.4
	00:18:00	24.4
	00:18:05	24.4
	00:18:10	24.5
	00:18:15	24.5
	00:18:20	24.5
	00:18:25	24.5
	00:18:30	24.5
	00:18:35	24.5
	00:18:40	24.5
	00:18:45	24.5
	00:18:50	24.5
	00:18:55	24.5
	00:19:00	24.5
	00:19:05	24.5
	00:19:10	24.5
	00:19:15	24.5
	00:19:20	24.5
	00:19:25	24.5
	00:19:30	24.5
	00:19:35	24.5
	00:19:40	24.5
	00:19:45	24.5
	00:19:50	24.5
	00:19:55	24.5
	00:20:00	24.5
	00:20:05	24.5
	00:20:10	24.5
	00:20:15	24.5
	00:20:20	24.5
	00:20:25	24.5
	00:20:30	24.5
	00:20:35	24.5
	00:20:40	24.5
	00:20:45	24.5
	00:20:50	24.5
	00:20:55	24.5
	00:21:00	24.5
	00:21:05	24.5
	00:21:10	24.5
	00:21:15	24.5
	00:21:20	24.5
	00:21:25	24.5
	00:21:30	24.5
	00:21:35	24.5
	00:21:40	24.5
	00:21:45	24.5
	00:21:50	24.5
	00:21:55	24.5
	00:22:00	24.5
	00:22:05	24.5
	00:22:10	24.5
	00:22:15	24.5
	00:22:20	24.5
	00:22:25	24.5
	00:22:30	24.5
	00:22:35	24.5
	00:22:40	24.5
	00:22:45	24.5
	00:22:50	24.5
	00:22:55	24.5
	00:23:00	24.5
	00:23:05	24.5
	00:23:10	24.5
	00:23:15	24.5
	00:23:20	24.5
	00:23:25	24.5
	00:23:30	24.5
	00:23:35	24.5
	00:23:40	24.5
	00:23:45	24.5
	00:23:50	24.5
	00:23:55	24.5
	00:24:00	24.5
	00:24:05	24.5
	00:24:10	24.5
	00:24:15	24.5
	00:24:20	24.5
	00:24:25	24.5
	00:24:30	24.5
	00:24:35	24.6
	00:24:40	24.6
	00:24:45	24.6
	00:24:50	24.6
	00:24:55	24.6
	00:25:00	24.6
	00:25:05	24.6
	00:25:10	24.6
	00:25:15	24.6
	00:25:20	24.6
	00:25:25	24.6
	00:25:30	24.6
	00:25:35	24.6
	00:25:40	24.6
	00:25:45	24.6
	00:25:50	24.6
	00:25:55	24.6
	00:26:00	24.6
	00:26:05	24.6
	00:26:10	24.6
	00:26:15	24.6
	00:26:20	24.6
	00:26:25	24.6
	00:26:30	24.6
	00:26:35	24.6
	00:26:40	24.6
	00:26:45	24.6
	00:26:50	24.6
	00:26:55	24.6
	00:27:00	24.6
	00:27:05	24.6
	00:27:10	24.6
	00:27:15	24.6
	00:27:20	24.6
	00:27:25	24.6
	00:27:30	24.6
	00:27:35	24.6
	00:27:40	24.6
	00:27:45	24.6
	00:27:50	24.6
	00:27:55	24.6
	00:28:00	24.6
	00:28:05	24.6
	00:28:10	24.6
	00:28:15	24.6
	00:28:20	24.6
	00:28:25	24.6
	00:28:30	24.6
	00:28:35	24.6
	00:28:40	24.6
	00:28:45	24.6
	00:28:50	24.6
	00:28:55	24.6
	00:29:00	24.6
	00:29:05	24.6
	00:29:10	24.6
	00:29:15	24.6
	00:29:20	24.6
	00:29:25	24.6
	00:29:30	24.6
	00:29:35	24.6
	00:29:40	24.6
	00:29:45	24.6
	00:29:50	24.6
	00:29:55	24.6
	00:30:00	24.6
600
	Time	T° 600
	00:00:00	24.2
	00:00:05	24.2
	00:00:10	24.2
	00:00:15	24.2
	00:00:20	24.2
	00:00:25	24.2
	00:00:30	24.2
	00:00:35	24.2
	00:00:40	24.2
	00:00:45	24.2
	00:00:50	24.2
	00:00:55	24.2
	00:01:00	24.2
	00:01:05	24.2
	00:01:10	24.2
	00:01:15	24.2
	00:01:20	24.2
	00:01:25	24.2
	00:01:30	24.2
	00:01:35	24.2
	00:01:40	24.2
	00:01:45	24.2
	00:01:50	24.2
	00:01:55	24.2
	00:02:00	24.2
	00:02:05	24.2
	00:02:10	24.2
	00:02:15	24.2
	00:02:20	24.2
	00:02:25	24.2
	00:02:30	24.2
	00:02:35	24.2
	00:02:40	24.2
	00:02:45	24.2
	00:02:50	24.2
	00:02:55	24.2
	00:03:00	24.2
	00:03:05	24.2
	00:03:10	24.2
	00:03:15	24.2
	00:03:20	24.2
	00:03:25	24.2
	00:03:30	24.2
	00:03:35	24.2
	00:03:40	24.2
	00:03:45	24.2
	00:03:50	24.2
	00:03:55	24.2
	00:04:00	24.2
	00:04:05	24.2
	00:04:10	24.2
	00:04:15	24.2
	00:04:20	24.2
	00:04:25	24.2
	00:04:30	24.2
	00:04:35	24.2
	00:04:40	24.2
	00:04:45	24.2
	00:04:50	24.2
	00:04:55	24.2
	00:05:00	24.2
	00:05:05	24.2
	00:05:10	24.2
	00:05:15	24.2
	00:05:20	24.2
	00:05:25	24.2
	00:05:30	24.2
	00:05:35	24.2
	00:05:40	24.2
	00:05:45	24.2
	00:05:50	24.2
	00:05:55	24.2
	00:06:00	24.2
	00:06:05	24.2
	00:06:10	24.2
	00:06:15	24.2
	00:06:20	24.3
	00:06:25	24.2
	00:06:30	24.3
	00:06:35	24.3
	00:06:40	24.3
	00:06:45	24.3
	00:06:50	24.3
	00:06:55	24.3
	00:07:00	24.3
	00:07:05	24.3
	00:07:10	24.3
	00:07:15	24.3
	00:07:20	24.3
	00:07:25	24.3
	00:07:30	24.3
	00:07:35	24.3
	00:07:40	24.3
	00:07:45	24.3
	00:07:50	24.3
	00:07:55	24.3
	00:08:00	24.3
	00:08:05	24.3
	00:08:10	24.3
	00:08:15	24.3
	00:08:20	24.3
	00:08:25	24.3
	00:08:30	24.3
	00:08:35	24.3
	00:08:40	24.3
	00:08:45	24.3
	00:08:50	24.3
	00:08:55	24.3
	00:09:00	24.3
	00:09:05	24.3
	00:09:10	24.3
	00:09:15	24.3
	00:09:20	24.3
	00:09:25	24.3
	00:09:30	24.3
	00:09:35	24.3
	00:09:40	24.3
	00:09:45	24.3
	00:09:50	24.3
	00:09:55	24.3
	00:10:00	24.3
	00:10:05	24.3
	00:10:10	24.3
	00:10:15	24.3
	00:10:20	24.3
	00:10:25	24.3
	00:10:30	24.3
	00:10:35	24.3
	00:10:40	24.3
	00:10:45	24.3
	00:10:50	24.3
	00:10:55	24.3
	00:11:00	24.3
	00:11:05	24.3
	00:11:10	24.3
	00:11:15	24.3
	00:11:20	24.3
	00:11:25	24.3
	00:11:30	24.3
	00:11:35	24.3
	00:11:40	24.3
	00:11:45	24.3
	00:11:50	24.3
	00:11:55	24.3
	00:12:00	24.3
	00:12:05	24.3
	00:12:10	24.3
	00:12:15	24.4
	00:12:20	24.4
	00:12:25	24.4
	00:12:30	24.4
	00:12:35	24.4
	00:12:40	24.4
	00:12:45	24.4
	00:12:50	24.4
	00:12:55	24.4
	00:13:00	24.4
	00:13:05	24.4
	00:13:10	24.4
	00:13:15	24.4
	00:13:20	24.4
	00:13:25	24.4
	00:13:30	24.4
	00:13:35	24.4
	00:13:40	24.4
	00:13:45	24.4
	00:13:50	24.4
	00:13:55	24.4
	00:14:00	24.4
	00:14:05	24.4
	00:14:10	24.4
	00:14:15	24.4
	00:14:20	24.4
	00:14:25	24.4
	00:14:30	24.4
	00:14:35	24.4
	00:14:40	24.4
	00:14:45	24.4
	00:14:50	24.4
	00:14:55	24.4
	00:15:00	24.4
	00:15:05	24.4
	00:15:10	24.4
	00:15:15	24.4
	00:15:20	24.4
	00:15:25	24.4
	00:15:30	24.4
	00:15:35	24.4
	00:15:40	24.4
	00:15:45	24.4
	00:15:50	24.4
	00:15:55	24.4
	00:16:00	24.4
	00:16:05	24.4
	00:16:10	24.4
	00:16:15	24.4
	00:16:20	24.4
	00:16:25	24.4
	00:16:30	24.4
	00:16:35	24.4
	00:16:40	24.4
	00:16:45	24.4
	00:16:50	24.4
	00:16:55	24.4
	00:17:00	24.4
	00:17:05	24.4
	00:17:10	24.4
	00:17:15	24.4
	00:17:20	24.4
	00:17:25	24.4
	00:17:30	24.4
	00:17:35	24.4
	00:17:40	24.4
	00:17:45	24.4
	00:17:50	24.4
	00:17:55	24.4
	00:18:00	24.4
	00:18:05	24.4
	00:18:10	24.5
	00:18:15	24.5
	00:18:20	24.5
	00:18:25	24.5
	00:18:30	24.5
	00:18:35	24.5
	00:18:40	24.5
	00:18:45	24.5
	00:18:50	24.5
	00:18:55	24.5
	00:19:00	24.5
	00:19:05	24.5
	00:19:10	24.5
	00:19:15	24.5
	00:19:20	24.5
	00:19:25	24.5
	00:19:30	24.5
	00:19:35	24.5
	00:19:40	24.5
	00:19:45	24.5
	00:19:50	24.5
	00:19:55	24.5
	00:20:00	24.5
	00:20:05	24.5
	00:20:10	24.5
	00:20:15	24.5
	00:20:20	24.5
	00:20:25	24.5
	00:20:30	24.5
	00:20:35	24.5
	00:20:40	24.5
	00:20:45	24.5
	00:20:50	24.5
	00:20:55	24.5
	00:21:00	24.5
	00:21:05	24.5
	00:21:10	24.5
	00:21:15	24.5
	00:21:20	24.5
	00:21:25	24.5
	00:21:30	24.5
	00:21:35	24.5
	00:21:40	24.5
	00:21:45	24.5
	00:21:50	24.5
	00:21:55	24.5
	00:22:00	24.5
	00:22:05	24.5
	00:22:10	24.5
	00:22:15	24.5
	00:22:20	24.5
	00:22:25	24.5
	00:22:30	24.5
	00:22:35	24.5
	00:22:40	24.5
	00:22:45	24.5
	00:22:50	24.5
	00:22:55	24.5
	00:23:00	24.5
	00:23:05	24.5
	00:23:10	24.5
	00:23:15	24.5
	00:23:20	24.5
	00:23:25	24.5
	00:23:30	24.5
	00:23:35	24.5
	00:23:40	24.5
	00:23:45	24.5
	00:23:50	24.5
	00:23:55	24.5
	00:24:00	24.5
	00:24:05	24.5
	00:24:10	24.5
	00:24:15	24.5
	00:24:20	24.5
	00:24:25	24.5
	00:24:30	24.5
	00:24:35	24.6
	00:24:40	24.6
	00:24:45	24.6
	00:24:50	24.6
	00:24:55	24.6
	00:25:00	24.6
	00:25:05	24.6
	00:25:10	24.6
	00:25:15	24.6
	00:25:20	24.6
	00:25:25	24.6
	00:25:30	24.6
	00:25:35	24.6
	00:25:40	24.6
	00:25:45	24.6
	00:25:50	24.6
	00:25:55	24.6
	00:26:00	24.6
	00:26:05	24.6
	00:26:10	24.6
	00:26:15	24.6
	00:26:20	24.6
	00:26:25	24.6
	00:26:30	24.6
	00:26:35	24.6
	00:26:40	24.6
	00:26:45	24.6
	00:26:50	24.6
	00:26:55	24.6
	00:27:00	24.6
	00:27:05	24.6
	00:27:10	24.6
	00:27:15	24.6
	00:27:20	24.6
	00:27:25	24.6
	00:27:30	24.6
	00:27:35	24.6
	00:27:40	24.6
	00:27:45	24.6
	00:27:50	24.6
	00:27:55	24.6
	00:28:00	24.6
	00:28:05	24.6
	00:28:10	24.6
	00:28:15	24.6
	00:28:20	24.6
	00:28:25	24.6
	00:28:30	24.6
	00:28:35	24.6
	00:28:40	24.6
	00:28:45	24.6
	00:28:50	24.6
	00:28:55	24.6
	00:29:00	24.6
	00:29:05	24.6
	00:29:10	24.6
	00:29:15	24.6
	00:29:20	24.6
	00:29:25	24.6
	00:29:30	24.6
	00:29:35	24.6
	00:29:40	24.6
	00:29:45	24.6
	00:29:50	24.6
	00:29:55	24.6
	00:30:00	24.6

## Sheet: Fig. 3d
		mCherry-NPM1 without PEG8000									mCherry-NPM1 with PEG8000
	YL-2	Storage buffer	1uM	5uM	10uM	20uM	40uM			YL-2	Storage buffer	1uM	5uM	10uM	20uM	40uM
	587/610	418	24333	24838	24620	26474	28259			587/610	720		37059	54618	84473	117573
		385	19648	30644	29512	33897	29931				479	9200	34431
				32393	32724	33052	30435					10437	36796	52338	85693	91181
	Average	401.5	21990.5	29291.7	28952	31141	29541.7			Average	599.5	9818.5	36095.3	53478	85083	104377
	Stdev	23.3345	3312.8	3954.88	4080.92	4063.76	1139.05			Stdev	170.413	874.691	1447.34	1612.2	862.67	18662

## Sheet: Fig. 3e-On Zenodo Reposoitory
	Fig. 3e data an FCS file uploaded on the Zenodo Reposoitory

## Sheet: Fig. 3g
	R1 events	mCherry-NPM1 without PEG8000
	YL-2	50mM NaCl, 0uM NPM1	50	100	125	200	300	500	Storage buffer	Storage buffer
			44972	55948	54226	36715	26764	18799	17720	22478
			58035	73263	61104	41637	30472	22231	23742	20206
			72683	70473	65610	53306	37620	25877	22700	19818
	Average		58563.3	66561.3	60313.3	43886	31618.7	22302.3	21387.3	20834
	Stdev		13863.1	9296.67	5733.04	8521.08	5518.09	3539.54	3218.45	1436.9
								[NaCl]/uM	1	5	10	20	40	20, hexa'ol
						FSC-A with[NaCl]/uM		14626	8290	11615	12885	17903	38638	19023
								13487		12301				25625
								16365	5067	9346	10346	26996	21762	19048
							Average	14826	6678.5	11087.3	11615.5	22449.5	30200	21232
							Stdev	1449.39	2279.01	1546.55	1795.34	6429.72	11933.1	3804.47
	FSC with increasing	0	1	5	10	20	40	buffer
	[NaCl]	16319	52918	40059	38954	37392	34655	15490
	no PEG 8000		30543	47837	45308	48898	37297	21470
		14592	21123	51731	52547	48743	38883	23475
	Average	15455.5	34861.3	46542.3	45603	45011	36945	20145
	Stdev	1221.17	16331.5	5942.73	6801.3	6598.7	2135.87	4154.13

## Sheet: Fig. 4a - On Zenodo Reposoitory
	Fig. 4a data an FCS file uploaded on the Zenodo Reposoitory

## Sheet: Fig. 5d
	BL1-A (Oregon Green)			BL1-A (Oregon Green Lipid)			BL1-A (Oregon Green Lipid + Neo)
[NPM1]	Repeat-1	Repeat-2	Repeat-3	Repeat-1	Repeat-2	Repeat-3	Repeat-1	Repeat-2	Repeat-3
5	26760	23284	21138	20459	31914	40252	4028	6702	9889
20	10139	7341	5212	47257	62738	69418	9443	15005	22717
	YL2-A (Oregon Green)			YL2-A (Oregon Green Lipid)			YL2-A (Oregon Green Lipid + Neo)
[NPM1]	Repeat-1	Repeat-2	Repeat-3	Repeat-1	Repeat-2	Repeat-3	Repeat-1	Repeat-2	Repeat-3
5	16875	16552	21682	7383	10303	15683	7320	8777	13493
20	30976	42388	50460	36551	38221	37540	26801	34884	51011

[truncated: 14 more sheets: Fig. 5f, Fig. 5i - On Zenodo Repository, Fig. 6c - On Zeno Repository, Fig. 6d, overlay, Fig. 6e, Fig. 6f, Supplementary Figure 2, Supplementary Figure 4 f, Supplementary Figure 7 b, Supplementary Figure 9, Supplementary Figure 12, Supplentary Figure 15, Supplentary Figure 16, Exact p values]
